# Supplementary material for: An exploratory randomized-controlled trial of the efficacy of the Src-kinase inhibitor saracatinib as a novel analgesic for cancer-induced bone pain
Source: J Bone Oncol. 2019 Sep 18;19:100261. doi: 10.1016/j.jbo.2019.100261 (PMC6812043; doi:10.1016/j.jbo.2019.100261)
Supplement: Supplementary file 1 [file mmc1.xml]

<?xml version="1.0" encoding="UTF-8" standalone="no"?><data:data><datasets><author>D.Andrew@sheffield.ac.uk</author><type>0</type><dataset><value>1</value><reason>Data will be made available on request</reason><comments/></dataset></datasets></data:data>
